# Supplementary material for: Novel Epitope Mapping of African Swine Fever Virus pI215L Protein Using Monoclonal Antibodies
Source: Viruses. 2023 Oct 12;15(10):2081. doi: 10.3390/v15102081 (PMC10612046; doi:10.3390/v15102081)
Supplement: Supplementary file 1 [file viruses-15-02081-s001.zip]

Archive with 1 entries (1 files):
- viruses-2661024-supplementary.pptx
